# Supplementary material for: Systematic Evaluation of Regiochemistry and Lipidation of Aryl Trehalose Mincle Agonists
Source: Int J Mol Sci. 2024 Sep 18;25(18):10031. doi: 10.3390/ijms251810031 (PMC11432005; doi:10.3390/ijms251810031)
Supplement: Supplementary file 1 [file ijms-25-10031-s001.zip]

Archive with 1 entries (1 files):
- ijms-3174621-supplementary.pdf
